# Supplementary material for: An Analytical Toolbox for Fast and Straightforward Structural Characterisation of Commercially Available Tannins
Source: Molecules. 2021 Apr 26;26(9):2532. doi: 10.3390/molecules26092532 (PMC8123674; doi:10.3390/molecules26092532)
Supplement: Supplementary file 1 [file molecules-26-02532-s001.zip]

Archive with 1 entries (1 files):
- molecules-1170828-supplementary.pdf
